# Supplementary material for: Golf and Health, More than 18 Holes—A Bibliometric Analysis
Source: Healthcare (Basel). 2022 Jul 16;10(7):1322. doi: 10.3390/healthcare10071322 (PMC9317188; doi:10.3390/healthcare10071322)
Supplement: Supplementary file 1 [file healthcare-10-01322-s001.zip]

Archive with 1 entries (1 files):
- healthcare-1784476-supplementary.pdf
